# Supplementary material for: Integrating assisted tele-psychiatry into primary healthcare in Goa, India: a feasibility study
Source: Glob Ment Health (Camb). 2022 Feb 3;9:26–36. doi: 10.1017/gmh.2021.47 (PMC9806979; doi:10.1017/gmh.2021.47)
Supplement: Supplementary file 1 [file S2054425121000479sup.zip]

Archive with 3 entries (3 files):
- S2054425121000479sup001.pdf
- S2054425121000479sup002.pdf
- S2054425121000479sup003.pdf
